# Supplementary material for: Evaluation of Atrial Fibrillation Predictors in ECG After Mitral Valve Repair Surgery in Patients with Mitral Valve Prolapse
Source: Medicina (Kaunas). 2025 Sep 4;61(9):1593. doi: 10.3390/medicina61091593 (PMC12471886; doi:10.3390/medicina61091593)
Supplement: Supplementary file 1 [file medicina-61-01593-s001.zip]

Archive with 1 entries (1 files):
- medicina-3746419-supplementary.pdf
